# Supplementary material for: Bactericidal Activity of Non-Cytotoxic Cationic Nanoparticles against Clinically and Environmentally Relevant Pseudomonas spp. Isolates
Source: Pharmaceutics. 2021 Sep 6;13(9):1411. doi: 10.3390/pharmaceutics13091411 (PMC8465415; doi:10.3390/pharmaceutics13091411)
Supplement: Supplementary file 1 [file pharmaceutics-13-01411-s001.zip]

Archive with 1 entries (1 files):
- pharmaceutics-1357671-supplementary.pdf
